# Supplementary material for: Coral Disease and Ingestion: Investigating the Role of Heterotrophy in the Transmission of Pathogenic Vibrio spp. using a Sea Anemone (Exaiptasia pallida) Model System
Source: Appl Environ Microbiol. 2023 May 16;89(6):e00187-23. doi: 10.1128/aem.00187-23 (PMC10304968; doi:10.1128/aem.00187-23)
Supplement: Supplemental file 2 — Supplemental material. Download aem.00187-23-s0002.xlsx, XLSX file, 0.01 MB [file aem.00187-23-s0002.xlsx]

## Sheet: Anemone Feeding Data
species	treatment	replicate	cfu_count	dilution	cfus_per_ml
v_alg	spiked	1	48	-1	48000
v_alg	spiked	2	73	-1	73000
v_alg	spiked	3	68	-1	68000
v_alg	spiked	4	49	-1	49000
v_alg	spiked	5	83	-1	83000
v_alg	spiked	6	94	-1	94000
v_alg	wi_fed	1	6	Raw	600
v_alg	wi_fed	2	0	Raw	0
v_alg	wi_fed	3	4	Raw	400
v_alg	wi_fed	4	3	Raw	300
v_alg	wi_fed	5	6	Raw	600
v_alg	wi_fed	6	1	Raw	100
v_alg	wi_no_fed	1	2	Raw	200
v_alg	wi_no_fed	2	2	Raw	200
v_alg	wi_no_fed	3	0	Raw	0
v_alg	wi_no_fed	4	1	Raw	100
v_alg	wi_no_fed	5	0	Raw	0
v_alg	wi_no_fed	6	0	Raw	0
v_alg	control	1	0	Raw	0
v_alg	control	2	0	Raw	0
v_alg	control	3	0	Raw	0
v_alg	control	4	0	Raw	0
v_alg	control	5	0	Raw	0
v_alg	control	6	0	Raw	0
v_medi	spiked	1	67	-1	67000
v_medi	spiked	2	38	-2	380000
v_medi	spiked	3	87	-1	87000
v_medi	spiked	4	24	-1	24000
v_medi	spiked	5	31	-2	310000
v_medi	spiked	6	135	-1	135000
v_medi	wi_fed	1	39	Raw	3900
v_medi	wi_fed	2	42	Raw	4200
v_medi	wi_fed	3	69	Raw	6900
v_medi	wi_fed	4	14	Raw	1400
v_medi	wi_fed	5	107	Raw	10700
v_medi	wi_fed	6	83	Raw	8300
v_medi	wi_no_fed	1	0	Raw	0
v_medi	wi_no_fed	2	5	Raw	500
v_medi	wi_no_fed	3	8	Raw	800
v_medi	wi_no_fed	4	2	Raw	200
v_medi	wi_no_fed	5	8	Raw	800
v_medi	wi_no_fed	6	0	Raw	0
v_medi	control	1	0	Raw	0
v_medi	control	2	0	Raw	0
v_medi	control	3	0	Raw	0
v_medi	control	4	0	Raw	0
v_medi	control	5	0	Raw	0
v_medi	control	6	0	Raw	0
v_harv	spiked	1	127	-1	127000
v_harv	spiked	2	131	-1	131000
v_harv	spiked	3	27	-2	270000
v_harv	spiked	4	85	-2	850000
v_harv	spiked	5	61	-1	61000
v_harv	spiked	6	114	-1	114000
v_harv	wi_fed	1	74	Raw	7400
v_harv	wi_fed	2	8	Raw	800
v_harv	wi_fed	3	14	Raw	1400
v_harv	wi_fed	4	6	Raw	600
v_harv	wi_fed	5	43	Raw	4300
v_harv	wi_fed	6	101	Raw	10100
v_harv	wi_no_fed	1	0	Raw	0
v_harv	wi_no_fed	2	3	Raw	300
v_harv	wi_no_fed	3	0	Raw	0
v_harv	wi_no_fed	4	2	Raw	200
v_harv	wi_no_fed	5	0	Raw	0
v_harv	wi_no_fed	6	0	Raw	0
v_harv	control	1	0	Raw	0
v_harv	control	2	0	Raw	0
v_harv	control	3	0	Raw	0
v_harv	control	4	0	Raw	0
v_harv	control	5	0	Raw	0
v_harv	control	6	0	Raw	0

## Sheet: Artemia Dose Data
species	replicate	count	dilution	cfu_per_ml	total_cfu_in_artemia	average_cfu_in_50ul_dose	perc_of_dose_aquired
harveyi	1	179	-1	179000	1074000	6.86667e+07	1.56408
harveyi	2	40	-2	400000	2400000	6.86667e+07	3.49515
harveyi	3	28	-2	280000	1680000	6.86667e+07	2.4466
harveyi	4	140	-1	140000	840000	6.86667e+07	1.2233
harveyi	5	32	-2	320000	1920000	6.86667e+07	2.79612
harveyi	6	153	-1	153000	918000	6.86667e+07	1.33689
alginolyticus	1	39	-2	390000	2340000	1.13333e+08	2.06471
alginolyticus	2	90	-2	900000	5400000	1.13333e+08	4.76471
alginolyticus	3	88	-2	880000	5280000	1.13333e+08	4.65882
alginolyticus	4	77	-2	770000	4620000	1.13333e+08	4.07647
alginolyticus	5	90	-2	900000	5400000	1.13333e+08	4.76471
alginolyticus	6	106	-2	1060000	6360000	1.13333e+08	5.61176
medi	1	146	-2	1460000	8760000	1.51167e+07	57.9493
medi	2	98	-2	980000	5880000	1.51167e+07	38.8975
medi	3	149	-2	1490000	8940000	1.51167e+07	59.14
medi	4	86	-2	860000	5160000	1.51167e+07	34.1345
medi	5	155	-2	1550000	9300000	1.51167e+07	61.5215
medi	6	125	-2	1250000	7500000	1.51167e+07	49.6141
